# Supplementary material for: The structural changes of gray matter in Parkinson disease patients with mild cognitive impairments
Source: PLoS One. 2022 Jul 20;17(7):e0269787. doi: 10.1371/journal.pone.0269787 (PMC9299333; doi:10.1371/journal.pone.0269787)
Supplement: S1 Data — (XLSX) [file pone.0269787.s001.xlsx]

## Sheet: Sheet1
PD-MCI	PD-NCI	HC-N		PD-MCI	PD-NCI	HC-N	PD-MCI	PD-NCI	HC-N		PD-MCI	PD-NCI	HC-N		PD-MCI	PD-NCI	HC-N		PD-MCI	PD-NCI	HC-N		PD-MCI	PD-NCI	HC-N		PD-MCI	PD-NCI	HC-N		PD-MCI	PD-NCI	HC-N	PD-MCI	PD-NCI	PD-MCI-SBM		PD-MCI-VBM		PD-MCI-VBM						PD-NCI-VBM
MMSE	MMSE	MMSE		LEP	LEP		UDPRS	UDPRS	UDPRS		H&Y	H&Y	H&Y		MOCA	MOCA	MOCA		AGE	AGE	AGE		EDU	EDU	EDU		DUR	DUR	DUR		SEX	SEX	SEX	Seizures	Seizures	RSTG		R MFG		RMFG	RIFG	RPUT	LPUT	RINSU	RLVIII	RMFG	RIFG	RPUT	LPUT
25	27	27		396	416		29	21	18		2	1			18	28	27		58	59	57		7	10	9		10	6			1	1	0	0	0	2.742		0.00147887		0.298404	0.321027	0.363216	0.313925	0.377498	0.407843	0.321388	0.346185	0.432108	0.313925
24	27	29		404	415		28	16	15		1	1			25	26	28		67	65	64		5	6	7		10	8			0	0	0	0	0	2.87436		0.00303681		0.255165	0.266296	0.35284	0.296797	0.368497	0.36637	0.335518	0.338089	0.449243	0.296797
21	28	29		380	403		33	23	25		1	1			26	25	28		66	60	65		5	7	9		4	6			0	1	1	0	0	3.08862		0.325595		0.279417	0.263588	0.427061	0.403075	0.45287	0.409561	0.291965	0.403015	0.423904	0.403075
24	29	28		407	406		25	27	22		2	1			21	24	28		66	62	59		5	6	7		7	9			0	0	1	1	0	3.06166		1		0.287368	0.367118	0.413534	0.35413	0.424823	0.418508	0.237691	0.269869	0.394598	0.35413
23	28	30		382	393		31	40	20		2	1			22	26	29		65	69	58		9	6	7		7	8			0	0	0	0	0	2.99007		0.31454		0.311614	0.291347	0.440294	0.428713	0.463566	0.392166	0.281386	0.351695	0.465021	0.428713
21	26	28		404	396		35	19	17		2	1			21	24	26		63	69	60		6	6	9		5	9			1	0	1	0	0	2.84768		0.271831		0.229204	0.369502	0.398567	0.355233	0.413401	0.409089	0.311246	0.366925	0.368583	0.355233
26	28	29		393	385		33	23	22		2	1			25	24	27		71	68	64		8	6	8		4	9			0	0	0	0	0	2.6143		0.272059		0.305746	0.335565	0.466159	0.403424	0.483529	0.369889	0.269507	0.25759	0.463068	0.403424
26	28	29		406	395		26	20	23		1	2			21	26	26		69	62	63		6	9	7		5	9			0	0	1	0	0	2.73545		0.361162		0.289625	0.369347	0.406299	0.32983	0.429321	0.347596	0.289556	0.251545	0.410059	0.32983
26	27	27		398	418		28	16	15		1	2			26	30	26		69	62	63		6	6	9		5	7			1	1	1	0	0	2.80309		0.335074		0.259505	0.357047	0.391802	0.375951	0.411568	0.331438	0.21418	0.271305	0.415607	0.375951
22	26	30		396	386		32	23	16		1	2			18	30	28		60	63	60		8	8	7		5	4			0	1	1	0	1	2.90702		0.36444		0.300667	0.313022	0.368656	0.303939	0.391621	0.343897	0.309373	0.239317	0.425248	0.303939
25	27	30		420	385		26	35	20		2	2			20	26	28		67	64	58		9	5	5		3	9			1	0	1	0	0	2.72277		0.354317		0.259787	0.280568	0.339274	0.289825	0.357408	0.363095	0.314144	0.411277	0.419351	0.289825
24	26	29		406	400		25	19	21		1	2			18	28	29		60	64	64		5	6	8		7	5			1	1	1	0	0	2.83301		0.372571		0.323877	0.361358	0.42377	0.370317	0.441321	0.345063	0.366592	0.399011	0.460142	0.370317
25	28	29		389	406		25	42	23		2	2			22	26	28		68	59	58		9	10	9		8	8			1	1	0	0	0	2.75563		0.355794		0.307299	0.307962	0.415987	0.324742	0.437729	0.363758	0.31643	0.391548	0.49802	0.324742
26	29	29		382	409		26	43	24		2	2			25	25	30		61	61	59		5	9	5		3	9			1	0	0	1	0	2.8773		0.315663		0.273628	0.321325	0.356856	0.329317	0.367445	0.334788	0.378433	0.386653	0.470579	0.329317
26	28	28		383	415		34	33	13		1	1			22	25	28		60	61	68		6	8	6		8	6			0	1	1	0	0	2.63754		0.281621		0.260608	0.28714	0.35251	0.300892	0.366522	0.347653	0.362335	0.315282	0.496904	0.300892
22	28	28		417	409		31	22	17		1	2			20	30	26		68	68	68		7	8	8		10	9			0	0	1	0	0	2.67403		0.327598		0.257	0.238	0.329	0.346	0.368	0.365	0.284	0.386	0.309	0.359
22	26	29		399	399		30	17	11		1	2			26	24	28		60	58	60		6	7	5		6	6			0	0	1	0	0	2.84425		0.249918		0.28	0.255	0.366	0.383	0.379	0.33	0.237	0.211	0.36	0.308
21	29	28		406	399		30	28	21		1	1			22	26	28		61	67	68		6	9	6		3	7			1	0	1	0	0	2.90635		0.28008		0.247	0.213	0.306	0.346	0.389	0.308	0.228	0.26	0.327	0.368
23	28	27		418	384		35	17	15		1	2			24	26	27		61	69	66		6	9	6		5	8			1	0	0	0	0	2.92004		0.279776		0.26	0.256	0.303	0.363	0.333	0.317	0.201	0.389	0.376	0.36
26	26	29		394	386		33	22	19		1	1			25	30	30		62	68	68		9	10	10		10	6			0	0	0	0	0	3.01666		0.283754		0.253	0.262	0.313	0.393	0.339	0.39	0.291	0.25	0.372	0.319
[truncated: 35 more columns]
